# Supplementary material for: Different dose regimes and administration methods of tranexamic acid in cardiac surgery: a meta-analysis of randomized trials
Source: BMC Anesthesiol. 2019 Jul 15;19:129. doi: 10.1186/s12871-019-0772-0 (PMC6631782; doi:10.1186/s12871-019-0772-0)
Supplement: Supplementary file 2 — Major exclusions. (XLSX 12 kb) [file 12871_2019_772_MOESM2_ESM.xlsx]

## Sheet: TXA vs Control
research ID	country	publication type	year	follow-up period for mortality	type of sugery	on/off pump	transfusion protocol presented	IV/topical	continuous/bolus	dose	number of patients in TXA group	number of patients in control group	sample size	primary outcome	secondary outcome
Abul Azm (2006)	Eygpt	original article	2006	during hospital stay, average around 4 days	CABG+valve replacement	on	yes	topical	/	2 g	50	50	100	transfusion volume	postoperative blood loss, reoperation, mortality
Ahn, S. W., et al. (2012)	South Korea	original article	2006	/	CABG	off	yes	IV	continuous+bolus	1g+200mg/h	38	38	76	transfusion rate and volume	postoperative blood loss，adverse events
Ali (2015)	Pakistan	original article	2015	/	all kinds	on	no	topical	/	2.5g	50	50	100	/	postoperative blood loss
Alizadeh Ghavidel, A., et al. (2014)	Iran	original article	2014	/	CABG	on	yes	IV	continuous+bolus	0.5-2mg/kg/h in proportion to creatinne, prime solution 10mg/kg	100	100	200	transfusion volume	postoperative blood loss, reoperation, adverse events
Andreasen, J. J. and C. Nielsen (2004)	Demark	original article	2004	30 days after operation	CABG	on	yes	IV	continuous+bolus	1.5 g+ 200mg/h	23	23	46	transfusion rate	postoperative blood loss, reoperation, mortality, adverse events
Aoki, M., et al. (2012)	Japan	original article	2012	during hospital stay	CABG	off	yes	topical	/	1g	50	50	100	transfusion volume	postoperative blood loss, reoperation, mortality, adverse events
Armellin, G., et al. (2001)	Italy	original article	2001	during hospital stay	Avalve replacement	on	yes	IV	bolus	5g	143	140	283	transfusion rate and volume	postoperative blood loss, reoperation, mortality, adverse events
Baric (2007)	Croatia	original article	2007	during hospital stay, average around 9 days	all kinds	both	yes	topical	/	2.5 g	97	96	193	transfusion rate and volume	postoperative blood loss,mortality, adverse events
Baric, D., et al. (2011)	Croatia	conference abstract	2011	/	all kinds	on	no	topical	/	2.5g	20	20	40	transfusion rate	postoperative blood loss
Bonis (2000)	Italy	original article	2000	during hospital stay	CABG	on	yes	topical	/	1g	20	20	40	transfusion rate	postoperative blood loss, reoperation, mortality, adverse events
Brown, R. S., et al. (1997)	USA	original article	1997	30 days after operation	CABG	on	yes	IV	continuous+bolus	15kg/mg+1mg/kg/h	60	30	90	transfusion rate	reoperation, mortality, adverse events
Casati, V., et al. (2001)	Italy	original article	2001	/	CABG	off	yes	IV	continuous+bolus	1g+400mg/h	20	20	40	transfusion rate	postoperative blood loss, reoperation, adverse events
Casati, V., et al. (2004)	Italy	original article	2004	during hospital stay, average around 8 days	CABG	on and off	yes	IV	continuous+bolus	1g+400mg/h+500mg in prime solution	52	50	102	transfusion rate	reoperation, mortality, adverse events
Chaudhary(2018)	Pakistan	original article	2018	during hospital stay	all kinds	on	no	topical	/	2g	50	50	100	transfusion volume	postoperative blood loss, reoperation, mortality
De Peppo, A. P., et al. (1995)	Italy	original article	1995	/	all kinds	on	yes	IV	continuous+bolus	10mg/kg+1mg/kg/h	15	15	30	transfusion rate	postoperative blood loss, reoperation
Diprose, P., et al. (2005)	UK	original article	2005	during hospital stay	CABG+valve replacement	on	yes	IV	bolus	5g	60	60	120	transfusion rate and volume	postoperative blood loss, reoperation, mortality, adverse events
Esfandiari, B. R., et al. (2013)	Iran	original article	2013	during hospital stay	CABG	on	yes	IV	bolus	prime solution 10mg/kg+1mg/kg	75	75	150	transfusion rate and volume	postoperative blood loss, reoperation, mortality, adverse events
Fawzy (2009)	Canada	original article	2009	during hospital stay, average around 8 days	CABG	on	yes	topical	/	1g	19	19	38	transfusion volume	postoperative blood loss, reoperation, mortality, adverse events
Greiff, G., et al. (2012)	Norway	original article	2012	during hospital stay, average around 9 days	CABG+valve replacement	on	yes	IV	continuous+bolus	10mg/kg, 1mg/kg/h	30	33	63	transfusion volume	postoperative blood loss, reoperation, mortality
Hardy, J. F., et al. (1998)	Canada	original article	1998	during hospital stay	CABG	on	yes	IV	bolus	10g	43	45	88	transfusion rate	reoperation, mortality, adverse events
Hashemi, J., et al. (2011)	Iran	original article	2011	during hospital stay	CABG	on	yes	IV	bolus	1g prime solution+1g	50	50	100	transfusion rate	postoperative blood loss, reoperation, mortality, adverse events
Hassani, E., et al. (2012)	Pakistan	original article	2011	/	CABG	on	no	IV	bolus	10mg/kg	100	50	150	transfusion volume	postoperative blood loss
Hosseini, H., et al. (2014)	Iran	original article	2014	/	CABG	off	yes	topical	/	1g	35	36	71	/	postoperative blood loss, reoperation, adverse events
Jares, M., et al. (2003).	Czech	original article	2003	during hospital stay	CABG	off	yes	IV	continuous+bolus	1g+200mg/h	22	25	47	transfusion rate	postoperative blood loss, reoperation, mortality, adverse events
Kamada, K., et al. (2001)	Japan	original article	2001	/	CABG+valve replacement	on	yes	IV	bolus	50mg/kg×2 times	17	15	32	/	postoperative blood loss
Katsaros, D., et al. (1996)	USA	original article	1996	during hospital stay	all kinds	on	yes	IV	bolus	10g	104	106	210	transfusion rate	postoperative blood loss, reoperation, mortality, adverse events
Kimenai, D. M., et al. (2016)	Netherlands	original article	2016	during hospital stay	all kinds	on	yes	topical	/	2g	245	249	494	transfusion rate and volume	postoperative blood loss, reoperation, mortality, adverse events
Landymore, R. W., et al. (1997)	Canada	original article	1997	during hospital stay	CABG	on	yes	IV	continuous+bolus	10mg/kg+1mg/kg/h	56	50	106	transfusion volume	postoperative blood loss, mortality, adverse events
Later, A. F. L., et al(2009)	Netherlands	original article	2009	during hospital stay, average around 8 days	all kinds	on	yes	IV	continuous+bolus	1g+0.5g prime+400mg/h	99	103	202	transfusion rate and volume	postoperative blood loss, reoperation, mortality, adverse events
Maddali, M. M. and M. C. Rajakumar (2007)	oman	original article	2007	during hospital stay	CABG	on	yes	IV	continuous+bolus	10mg/kg+1mg/kg/h	111	111	222	transfusion volume	postoperative blood loss, reoperation, mortality, adverse events
Mehr-Aein, A., et al. (2006)	Iran	original article	2006	during hospital stay, average around 7 days	CABG	off	yes	IV	bolus	15mg/kg × 2 times	33	33	66	transfusion rate	postoperative blood loss, reoperation, mortality, adverse events
Mirmohammadsadeghi (2018)	Iran	original article	2018	/	CABG	on	no	topical	/	1 g	62	63	125	transfusion volume	postoperative blood loss
Misfeld, M., et al. (1998)	Germay	original article	1998	/	CABG	on	yes	IV	continuous+bolus	10mg/kg+1mg/kg/h	14	14	28	transfusion rate	postoperative blood loss
Murphy, G. J., et al. (2006)	Italy	original article	2006	during hospital stay, average around 6 days	CABG	off	yes	IV	bolus	2g	50	50	100	transfusion rate and volume	postoperative blood loss, reoperation, mortality, adverse events
Myles, P. S., et al. (2017)	Australia	original article	2017	30 days after operation	CABG	on and off	yes	IV	bolus	100mg/kg（n=1392）,50mg/kg（n=3329）	2311	2320	4631	transfusion rate and volume	reoperation, mortality, adverse events
Nouraei, M., et al. (2013)	Iran	original article	2013	during hospital stay	CABG	on	yes	topical	/	2g	40	40	80	transfusion volume	postoperative blood loss, reoperation, mortality, adverse events
Pinosky, M. L., et al. (1997)	USA	original article	1997	/	CABG+valve replacement	on	yes	IV	continuous+bolus	15mg/kg + 1mg/kg/h for 6h	20	19	39	transfusion rate	postoperative blood loss
pleym（2003）	Norway	original article	2003	during hospital stay	CABG	on	yes	IV	bolus	30mg/kg	40	40	80	transfusion rate and volume	postoperative blood loss, reoperation, mortality, adverse events
Pugh, S. C. and A. K. Wielogorski (1995)	UK	original article	1995	/	all kinds	on	yes	IV	bolus	2.5g+2.5g into prime solution	22	23	45	/	postoperative blood loss,reoperation
Rousou, J. A., et al. (1995)	USA	original article	1995	during hospital stay	CABG	on	yes	IV	continuous+bolus	2g+continuous infusion 8g	206	209	415	transfusion rate and volume	postoperative blood loss, reoperation, mortality, adverse events
Shah, M. U. A., et al. (2015)	Pakistan	original article	2015	/	all kinds	on	no	topical	/	2.5g	50	50	100	/	postoperative blood loss
Shi, J., et al. (2013)	China	original article	2013	30 days after operation	CABG	on	yes	IV	continuous+bolus	10mg/kg bolus+10mg/kg/h	274	278	552	transfusion rate and volume	postoperative blood loss, reoperation, mortality, adverse events
Shore-Lesserson, L., et al. (1996)	USA	original article	1996	during hospital stay	CABG+valve replacement	on	yes	IV	continuous+bolus	20mg/kg+2mg/kg/h	17	13	30	transfusion rate	postoperative blood loss, reoperation, mortality, adverse events
Speekenbrink, R. G. H., et al. (1995)	Netherlands	original article	1995	during hospital stay	CABG	on	yes	IV	continuous+bolus	10mg/kg+1mg/kg/h	15	15	30	transfusion rate and volume	postoperative blood loss, reoperation, mortality, adverse events
Taghaddomi, R. J., et al. (2009)	Iran	original article	2009	during hospital stay	CABG	off	yes	IV	continuous+bolus	1g+400mg/h	50	50	100	transfusion rate	postoperative blood loss,adverse events
Uozaki, Y., et al. (2001)	Japan	original article	2001	/	CABG	on	yes	IV	bolus	50mg/kg	7	7	14	/	postoperative blood loss,reoperation
Wang, G., et al. (2012)	China	original article	2012	during hospital stay, average around 7.6 days	CABG	off	yes	IV	continuous+bolus	1g+400mg/h	116	115	231	transfusion rate and volume	postoperative blood loss, reoperation, mortality, adverse events
Zabeeda, D., et al. (2002)	Isreal	original article	2002	during hospital stay	CABG	on	yes	IV	continuous+bolus	10mg/kg+1mg/kg/h	25	25	50	transfusion rate	postoperative blood loss, mortality, adverse events
Zhang, Y., et al. (2018)	China	original article	2018	7 years after operation	CABG	on	yes	IV	continuous+bolus	10mg/kg + 10 mg/kg/h	100	102	202	transfusion rate and volume	postoperative blood loss, reoperation, mortality, adverse events
